# Supplementary material for: Evidence for Seed Transmission of Xylella fastidiosa in Pecan (Carya illinoinensis)
Source: Front Plant Sci. 2022 Apr 8;13:780335. doi: 10.3389/fpls.2022.780335 (PMC9024359; doi:10.3389/fpls.2022.780335)
Supplement: Supplementary file 1 [file Table_1.XLSX]

## Sheet: Sheet 1
BioProject	Accession	Title	Identity
PRJNA791935	SAMN24369240	Pecan Seedling Sap	0.9944
	SAMN24369246	Pecan NMU 4 Seedling	0.9944
	SAMN24369248	Pecan NMU 2 Seedling	1
	SAMN24369249	Pecan NMU 3 Seedling	1
	SAMN24369250	Pecan NMU 1 Seedling	1
PRJNA795489	SAMN24724730	Pecan Endosperm (Sumner)	1
	SAMN24724737	Pecan Endosperm (Curtis)	1
	SAMN24724758	Pecan mature seed 1	0.9896
	SAMN24724768	Pecan mature seed 2	1
	SAMN24724784	Pecan mature seed 3	0.9903
	SAMN24725726	Pecan mature seed 4	1
	SAMN24725727	Pecan mature seed 5	1
